# Supplementary material for: Developing a Novel Scoring System for Risk Stratification in Living Donor Liver Transplantation
Source: J Clin Med. 2021 May 8;10(9):2014. doi: 10.3390/jcm10092014 (PMC8125826; doi:10.3390/jcm10092014)
Supplement: Supplementary file 1 [file jcm-10-02014-s001.zip]

Archive with 1 entries (1 files):
- jcm-1166075-SI.pdf
